# Supplementary material for: Evaluation of Olive Leaf Phenolic Compounds’ Gastrointestinal Stability Based on Co-Administration and Microencapsulation with Non-Digestible Carbohydrates
Source: Nutrients. 2023 Dec 27;16(1):93. doi: 10.3390/nu16010093 (PMC10780473; doi:10.3390/nu16010093)
Supplement: Supplementary file 1 [file nutrients-16-00093-s001.zip]

Archive with 1 entries (1 files):
- nutrients-2725175-supplementary.pdf
